# Supplementary material for: The impact of positive-pressure breathing apparatus on muscle fatigue of volunteer firefighter
Source: PLoS One. 2024 Jun 24;19(6):e0305599. doi: 10.1371/journal.pone.0305599 (PMC11195949; doi:10.1371/journal.pone.0305599)
Supplement: S1 File — (XLSX) [file pone.0305599.s001.xlsx]

## Sheet: Fig.3.
		Bilateral MF values of the subject during the constant speed phase (with load)
MF values
Time	left upper trapezius	right upper trapezius	left erector spinae	right erector spinae	left biceps femoris	right biceps femoris	left gastrocnemius	right gastrocnemius	left rectus femoris	right rectus femoris	left tibialis anterior	right tibialis anterior
0min	66.79	62.2	26.44	19.82	35.12	30.68	66.1	71.76	38.4	39.32	93.97	92.58
6min	60.79	59.5	19.12	14.16	33.17	26.93	61.64	60.63	31.05	32.6	80.27	82.06
0min SD	3.98	6.54	2.89	3.07	3.61	2.16	15.69	9.85	7.79	3.8	8.33	10.76
6min SD	5.26	10	3.68	2.56	2.79	4.47	13.65	11.05	5.46	2.66	5.995	7.66
Errors
0min Positive deviation	4	5.97	3.57	3.14	4.79	2.93	20.02	11.81	5.12	4.7	6.5	10
0min Negative deviation	3.87	7.12	2.21	3	2.43	1.38	11.35	7.89	10.45	2.9	10.15	11.51
6min Positive deviation	5.64	9.98	2.57	2.01	2.49	3.63	15.86	9.53	4.26	3.84	4.23	5.75
6min Negative deviation	4.87	10.03	4.78	3.11	3.09	5.31	11.43	12.56	6.66	1.48	7.76	9.57
差	6	2.7	7.32	5.66	1.95	3.75	4.46	11.13	7.35	6.72	13.7	10.52

## Sheet: Fig.4.
Changes in MF values of four muscle groups between the left and the right during the constant speed phase under load conditions
Time	left upper trapezius	right upper trapezius	left erector spinae	right erector spinae	left gastrocnemius	right gastrocnemius	left tibialis anterior	right tibialis anterior
0min	66.79	62.2	26.44	19.82	62.45	71.76	93.97	92.58	0
1min	67.11	62.42	25.87	18.76	57.21	66.01	91.75	87.74	1
2min	66.05	60.77	25.91	16.58	58.48	63.09	89.13	90.26	2
3min	64.67	60.89	23.34	16.45	55.3	63.65	84.9	88.34	3
4min	62.5	60.28	21.25	16.12	55.5	63.07	85.08	87.55	4
5min	61.13	58.99	20.03	14.08	54.6	61.29	82.68	85.71	5
6min	60.79	59.5	19.12	14.16	53.8	60.63	80.27	82.06	6

## Sheet: Fig.5.
	Changes in MF values of three muscle groups in the legs during the constant speed phase under non-load and load conditions
Time	gastrocnemius				rectus femoris				tibialis anterior				time
	left non-load	right non-load	left load	right load	left non-load	right non-load	left load	right load	left non-load	right non-load	left load	right load
0min	66.1	60.12	62.45	71.76	20.24	31.14	38.4	39.32	80.77	91.54	93.97	92.58	0
1min	64.44	55.87	57.21	66.01	18.62	31.02	36.85	36.72	78.96	89.14	91.75	87.74	1
2min	64.43	57.62	58.48	63.09	19.47	30.17	36.62	37.19	79.97	86.44	89.13	90.26	2
3min	65.75	56.29	55.3	63.65	18.84	31.12	35.86	37.06	77.66	85.85	84.9	88.34	3
4min	64.37	54.1	55.5	63.07	17	28.19	36.52	36.11	75.05	84.16	85.08	87.55	4
5min	63.19	53.16	54.6	61.29	16.61	29.1	33.64	36.17	76.62	84.36	82.68	85.71	5
6min	61.64	54.28	53.8	60.63	16.57	28.25	31.05	32.6	76.11	86.24	80.27	82.06	6

## Sheet: Fig.6.
	Changes in Rating of Perceived Exertion (RPE) under non-load and load conditions
RPE values
		before test	0min	1min	2min	3min	4min	5min	6min
non-load		1.05	2	2.69	3.5	4.13	5.13	6.06	6.79
load		1.12	2.41	3.4	4.4	5.4	6.41	7.59	8.84
non-load	SD	0.475	0.255	0.222	0.995	1.205	1.575	1.315	1.166
load	SD	0.44	1.154	1.05	1.11	1.325	0.899	1.063	1.07
erros non-load	Positive deviation	0.95	0.3	0.32	1.01	1.34	1.28	0.687	0.98
	Negative deviation	0	0.21	0.124	0.98	1.07	1.87	1.943	1.352
erros load	Positive deviation	0.88	1.098	1.23	0.99	1.54	1.008	0.983	1.16
	Negative deviation	0	1.21	0.87	1.23	1.11	0.79	1.143	0.98
